# Supplementary material for: Genetic prediction of blood metabolites and causal relationships with pain associated with temporomandibular disorders: a Mendelian randomization study
Source: J Oral Facial Pain Headache. 2025 Jun 12;39(2):155–65. doi: 10.22514/jofph.2025.034 (PMC12520425; doi:10.22514/jofph.2025.034)
Supplement: Supplementary file 1 [file Supplementary-material.xlsx]

## Sheet: Supplementary Table 1
Supplementary Table 1. Selection of SNPs.
id.exposure	SNP	effect_allele.exposure	other_allele.exposure	effect_allele.outcome	other_allele.outcome	beta.exposure	beta.outcome	eaf.exposure	eaf.outcome	id.outcome	chr.outcome	pos.outcome	se.outcome	pval.outcome	outcome	mr_keep.outcome	id.exposure	exposure	chr.exposure	pos.exposure	se.exposure	pval.exposure	samplesize.exposure	action	SNP_index
GCST90199669	rs1171617	T	G	T	G	0.215613	0.105	0.769509	0.841	6V6NBO	10	61467182	0.0288	0.000266201	temporomandibular joint	TRUE	GCST90199669	Acetylcarnitine levels (Biocrates platform)	10	59707424	0.0180295	5.83×10-33	8262	2	1
	rs16865990	G	A	G	A	−0.373578	0.1934	0.0100037	0.002961	6V6NBO	2	225324082	0.2006	0.3351	temporomandibular joint	TRUE	GCST90199669	Acetylcarnitine levels (Biocrates platform)	2	224459365	0.0752289	6.84×10-7	8262	2	1
	rs74823953	T	C	T	C	−0.407734	−0.1483	0.0122617	0.004938	6V6NBO	5	150679610	0.1505	0.3246	temporomandibular joint	TRUE	GCST90199669	Acetylcarnitine levels (Biocrates platform)	5	151300049	0.0679719	1.99×10-9	8262	2	1
	rs898847	C	T	C	T	0.0867139	−0.0149	0.744526	0.8164	6V6NBO	11	110064464	0.0272	0.5844	temporomandibular joint	TRUE	GCST90199669	Acetylcarnitine levels (Biocrates platform)	11	110193739	0.0173494	5.79×10-7	8262	2	1
GCST90199708	rs1171617	T	G	T	G	0.247778	0.105	0.769099	0.841	4p3QCB	10	61467182	0.0288	0.000266201	temporomandibular joint	TRUE	GCST90199708	Propionylcarnitine (c3) levels	10	59707424	0.0178083	5.24×10-44	8273	2	1
	rs149413352	A	C	A	C	0.690166	0.0369	0.0106305	0.02193	4p3QCB	13	101130311	0.0725	0.6105	temporomandibular joint	TRUE	GCST90199708	Propionylcarnitine (c3) levels	13	100478057	0.0725034	1.75×10-21	8273	2	1
	rs272863	A	G	A	G	−0.143665	−0.0061	0.626528	0.5077	4p3QCB	5	131683652	0.0211	0.7727	temporomandibular joint	TRUE	GCST90199708	Propionylcarnitine (c3) levels	5	132347959	0.0152431	4.30×10-21	8273	2	1
	rs662138	G	C	G	C	−0.164279	−0.0279	0.175208	0.1467	4p3QCB	6	160564476	0.0298	0.3476	temporomandibular joint	TRUE	GCST90199708	Propionylcarnitine (c3) levels	6	160143444	0.0194955	3.56×10-17	8273	2	1
	rs78802404	A	T	A	T	0.327065	0.0167	0.0130719	0.001085	4p3QCB	21	43238298	0.3126	0.9573	temporomandibular joint	TRUE	GCST90199708	Propionylcarnitine (c3) levels	21	41817942	0.0650655	4.99×10-7	8273	2	1
	rs80254170	G	A	G	A	−0.151829	−0.0236	0.0753085	0.07109	4p3QCB	6	160514283	0.041	0.5651	temporomandibular joint	TRUE	GCST90199708	Propionylcarnitine (c3) levels	6	160093251	0.0278247	4.85×10-8	8273	2	1
GCST90200623	rs1050152	T	C	T	C	−0.107399	−0.0083	0.430152	0.3166	lMPTmD	5	131676320	0.0226	0.7134	temporomandibular joint	TRUE	GCST90200623	X-24241 levels	5	132340627	0.0156755	7.31×10-12	8053	2	1
	rs1171614	C	T	C	T	0.163222	0.1049	0.770896	0.8418	lMPTmD	10	61469538	0.0289	0.000276503	temporomandibular joint	TRUE	GCST90200623	X-24241 levels	10	59709780	0.0188775	5.32×10-18	8053	2	1
	rs12208357	T	C	T	C	−0.190394	−0.0626	0.069401	0.05704	lMPTmD	6	160543148	0.0455	0.1691	temporomandibular joint	TRUE	GCST90200623	X-24241 levels	6	160122116	0.0303378	3.48×10-10	8053	2	1
	rs34059508	A	G	A	G	−0.33036	−0.0229	0.0256028	0.009961	lMPTmD	6	160575837	0.106	0.8291	temporomandibular joint	TRUE	GCST90200623	X-24241 levels	6	160154805	0.0489551	1.50×10-11	8053	2	1
	rs77010315	A	C	A	C	−0.391863	−0.0901	0.0120572	0.004638	lMPTmD	5	150723155	0.1551	0.5612	temporomandibular joint	TRUE	GCST90200623	X-24241 levels	5	151343594	0.0711089	3.57×10-8	8053	2	1

## Sheet: Supplementary Table 2
Supplementary Table 2. F-statistics and R2 values.
id.exposure	exposure	SNP	chr.exposure	pos.exposure	effect_allele.exposure	other_allele.exposure	eaf.exposure	beta.exposure	se.exposure	samplesize.exposure	R2	F
GCST90199669	Acetylcarnitine levels (Biocrates platform)	rs16865990	2	224459365	G	A	0.0100037	−0.373578	0.0752289	8262	0.00297587	24.654
	Acetylcarnitine levels (Biocrates platform)	rs2631367	5	132369766	G	C	0.522496	0.111841	0.0149618	8262	0.00671772	55.8636
	Acetylcarnitine levels (Biocrates platform)	rs1171617	10	59707424	T	G	0.769509	0.215613	0.0180295	8262	0.0170155	142.981
	Acetylcarnitine levels (Biocrates platform)	rs898847	11	110193739	C	T	0.744526	0.0867139	0.0173494	8262	0.00301448	24.9749
GCST90199708	Propionylcarnitine (c3) levels	rs272863	5	132347959	A	G	0.626528	−0.143665	0.0152431	8273	0.0106232	88.8076
	Propionylcarnitine (c3) levels	rs80254170	6	160093251	G	A	0.0753085	−0.151829	0.0278247	8273	0.00358612	29.7676
	Propionylcarnitine (c3) levels	rs662138	6	160143444	G	C	0.175208	−0.164279	0.0194955	8273	0.00850983	70.9889
	Propionylcarnitine (c3) levels	rs1171617	10	59707424	T	G	0.769099	0.247778	0.0178083	8273	0.022865	193.542
	Propionylcarnitine (c3) levels	rs149413352	13	100478057	A	C	0.0106305	0.690166	0.0725034	8273	0.0108342	90.5911
	Propionylcarnitine (c3) levels	rs78802404	21	41817942	A	T	0.0130719	0.327065	0.0650655	8273	0.00304494	25.2616
GCST90200623	X-24241 levels	rs1050152	5	132340627	T	C	0.430152	−0.107399	0.0156755	8053	0.0057953	46.9299
	X-24241 levels	rs77010315	5	151343594	A	C	0.0120572	−0.391863	0.0711089	8053	0.00375689	30.3608
	X-24241 levels	rs12208357	6	160122116	T	C	0.069401	−0.190394	0.0303378	8053	0.004867	39.3759
	X-24241 levels	rs34059508	6	160154805	A	G	0.0256028	−0.33036	0.0489551	8053	0.00562306	45.5272
	X-24241 levels	rs1171614	10	59709780	C	T	0.770896	0.163222	0.0188775	8053	0.00919809	74.7413
